# Supplementary material for: French Propolis Caffeic Acid Derivatives Protect Skeletal Muscle from Oxidative Damages
Source: Biomolecules. 2026 Apr 8;16(4):550. doi: 10.3390/biom16040550 (PMC13113133; doi:10.3390/biom16040550)
Supplement: Supplementary file 1 [file biomolecules-16-00550-s001.zip]

Archive with 1 entries (1 files):
- biomolecules-4206801-supplementary.pdf
